# Supplementary material for: Genome Wide Identification and Comparative Analysis of the Serpin Gene Family in Brachypodium and Barley
Source: Plants (Basel). 2020 Oct 26;9(11):1439. doi: 10.3390/plants9111439 (PMC7692276; doi:10.3390/plants9111439)
Supplement: Supplementary file 1 [file plants-09-01439-s001.zip]

Archive with 3 entries (2 files):
- plants-971398-supplementart-xml/
- plants-971398-supplementart-xml/plants-971398-table S1 S2-xml.docx
- plants-971398-supplementart-xml/Rehman et al. Table S3.xlsx
