# Supplementary material for: Genome Wide Identification and Comparative Analysis of the Serpin Gene Family in Brachypodium and Barley
Source: Plants (Basel). 2020 Oct 26;9(11):1439. doi: 10.3390/plants9111439 (PMC7692276; doi:10.3390/plants9111439)
Supplement: Supplementary file 1 [file plants-09-01439-s001.zip › plants-971398-supplementart-xml/Rehman et al. Table S3.xlsx]

## Sheet: Sheet1
Table S2. The percentage identity observed between serpin genes in Brachypodium (Bd21) and barley. BSZX serpin gene was included as a reference for comparative analysis.
	BSZX	BdSRP1-1	BdSRP1-2	BdSRP1-3	BdSRP1-4	BdSRP2-1	BdSRP4-1	BdSRP4-2	BdSRP4-3	BdSRP4-4	BdSRP4-5	BdSRP4-6	BdSRP4-7	BdSRP4-8	BdSRP4-9	BdSRP4-10	BdSRP4-11	BdSRP4-12	BdSRP4-13	BdSRP4-14	BdSRP4-15	BdSRP4-16	BdSRP4-17	BdSRP5-1	BdSRP5-2	BdSRP5-3	BdSRP5-4	BdSRP5-5	HvSRP1-1	HvSRP2-1	HvSRP2-2	HvSRP2-3	HvSRP2-4	HvSRP3-1	HvSRP3-2	HvSRP3-3	HvSRP4-1	HvSRP4-2	HvSRP4-3	HvSRP4-4	HvSRP4-5	HvSRP4-6	HvSRP4-7	HvSRP5-1	HvSRP5-2	HvSRP5-3	HvSRP5-4	HvSRP6-1	HvSRP6-2
BSZX	100
BdSRP1-1	44	100
BdSRP1-2	84	44	100
BdSRP1-3	79	43	85	100
BdSRP1-4	42	81	43	41	100
BdSRP2-1	49	48	49	48	47	100
BdSRP4-1	41	39	41	42	36	38	100
BdSRP4-2	41	37	40	41	34	37	62	100
BdSRP4-3	38	33	38	38	31	35	56	64	100
BdSRP4-4	42	42	42	42	37	48	45	51	45	100
BdSRP4-5	39	35	41	39	33	40	42	39.62	38.24	79	100
BdSRP4-6	40	33	39	38	32	38	41	36.81	32.41	73.75	62.33	100
BdSRP4-7	44	37	45	46	34	40	39	37.05	37.9	41.1	37.86	37.13	100
BdSRP4-8	35	35	36	36	33	36	33	33.04	30.93	42.67	29.28	29.32	32.11	100
BdSRP4-9	41	37	40	40	36	39	41	38.73	37.55	42.11	35.28	35.74	35.54	62.3	100
BdSRP4-10	41	40	41	40	38	40	39	36.74	36.45	39.47	34.28	35.41	37.5	64.1	76.51	100
BdSRP4-11	41	39	42	42	38	40	41	39.66	37.8	43.42	35.74	34.53	37.98	65.4	82.32	75.51	100
BdSRP4-12	40	38	41	39	37	39	44	40.63	37.66	52.78	39.86	39.02	37.46	34.36	39.23	40.73	40.41	100
BdSRP4-13	39	37	41	40	37	38	43	36.56	34.84	46.38	34.18	32.54	36.02	33.33	37.68	37.3	39.07	64.88	100
BdSRP4-14	40	36	42	40	35	36	46	44.79	45.33	47.89	40.73	36.82	36.84	34.55	39.14	43.02	41.12	63.39	66.22	100
BdSRP4-15	40	36	42	40	35	38	45	43.43	42.68	45.95	37	36.02	38.19	34.2	40.91	42.31	41.74	67.56	64.64	78.41	100
BdSRP4-16	39	35	40	40	35	34	42.41	38.01	34.83	37.93	39.34	34.35	39.93	29.78	36.27	38.49	37.68	61.71	71.23	71.37	74.29	100
BdSRP4-17	40	38	41	41	37	40	47	41.74	37.14	48.61	40	37.65	41.37	35.91	38.81	39.32	40.3	59.66	62.44	73.15	67.98	67.99	100
BdSRP5-1	38	29	35	36	31	32	40.65	36.15	33.08	26.32	27.01	30.62	34.01	33.16	33.51	31.75	34.85	42.26	41.54	42.36	43.37	46.09	42.86	100
BdSRP5-2	40	50	41	42	47	49	37.86	36.41	34.44	41.56	39.74	36.13	34.67	31.84	36.14	37.65	38.01	36.44	35.07	34.65	34.44	32.62	36.94	27.18	100
BdSRP5-3	40	35	41	40	34	40	46.71	40.31	35.53	36	36.94	35.93	38.14	33.66	36.83	38.04	39.31	53.11	52.99	52.36	53.18	52.73	51.62	45.12	36.2	100
BdSRP5-4	43	38	41	41	34	36	38.22	38.06	32.65	30.67	34.87	35.1	34.9	40.91	42.21	40.65	41.56	33.83	33.1	36.64	32.86	29.93	36.18	21.37	35.76	36.36	100
BdSRP5-5	36	35	36	35	32	32	35.71	33.6	34.13	27.85	32.33	33.22	30.5	32.01	37.33	36.94	36.15	33.62	30.87	33.01	32.52	33.22	31.69	26.29	32.64	31.52	62.11	100
HvSRP1-1	41	38	41	41	38	39	43.54	38.5	39.02	37.33	34.26	33.22	37.5	57.32	68.7	66.4	64.27	39.31	36.93	40.53	41.62	36.93	38.46	36	38.24	37.85	43.05	37.91	100
HvSRP2-1	41	39	42	41	39	39	48.68	43.87	41.23	42.86	39.2	35.63	40.22	33.05	39.2	35.91	39.19	39.82	41.32	44.1	42.9	40.85	43.93	50.95	37.64	45.35	36.09	33.33	38.42	100
HvSRP2-2	47	40	46	43	40	42	48.65	45.28	42.79	52.63	45.49	40.6	39.76	33.33	41.57	40.91	41.96	47.37	45.77	47.93	49.37	46.88	49.25	38.35	41.83	47.39	36.65	33.58	39.69	51.06	100
HvSRP2-3	43	37	42	43	36	40	47.89	43.8	38.49	46.15	41.88	38.57	38.44	34.79	38.21	38.32	38.74	47.03	44.68	46.86	45.07	42.52	48.13	40.09	35.51	48.96	34.42	31.28	39.84	52.88	49.62	100
HvSRP2-4	46	48	47	46	46	76	37.53	36.91	36.07	45.45	38.87	38.79	39.79	33.97	38.93	39.58	38.85	40.7	37.4	37.13	38.48	35.89	41.25	29.76	51.53	39.21	37.42	32.66	39.23	38.38	43.14	40.1	100
HvSRP3-1	45	43	45	42	43	61	33.57	38.73	31.58	39.39	36.11	37.76	32.86	32.64	30.34	30.34	31.72	37.7	33.33	37.29	36.22	29.46	37.59	26.5	40.28	28.28	31.94	33.33	32.64	34.4	42.47	38.3	62.84	100
HvSRP3-2	72	48	71	66	45	52	36.87	41.81	36.6	45.21	43.09	44.44	39.31	41.04	40.44	39.89	42.08	43.67	40.35	40.85	40	36.9	43.65	32.26	43.02	40.62	39.47	36.22	40.33	41.98	44.02	41.11	51.09	41.38	100
HvSRP3-3	90	46	82	75	44	54	41.82	43.58	38.97	41.03	41.94	38.78	44.91	30.92	41.55	41.97	45.21	40.69	43.24	41.57	40.89	44.62	40.37	40	40.09	43.69	43.48	37.67	42.47	42.27	45.58	42.01	50.23	42.2	73.1	100
HvSRP4-1	93	42	83	80	40	49	41.13	40.43	36.41	32.65	35.96	36.11	44.32	33.14	40.47	39.93	40.36	39.56	39.43	40.36	39.1	43.63	40.72	40.32	38.4	41.03	42.62	34.08	39.3	40.92	45.25	43.5	46.35	40.5	71.9	92.24	100
HvSRP4-2	90	46	82	75	44	54	41.82	43.58	38.97	41.03	41.94	38.78	44.91	30.92	41.55	41.97	45.21	40.69	43.24	41.57	40.89	44.62	40.37	40	40.09	43.69	43.48	37.67	42.47	42.27	45.58	42.01	50.23	42.2	73.1	100		100
HvSRP4-3	43	36	45	45	33	39	37.88	34.88	36.18	40.85	37.94	36.53	88.78	31.34	34.81	36.72	36.55	37.68	36.84	39.07	38.74	39.93	43.41	32.39	34.57	37.84	36.73	29.95	37.34	37.38	39.68	37.66	37.79	31.43	39.31	43.98	43.42	43.98	100
HvSRP4-4	41	73	41	40	70	47	37.46	34.12	29.28	0	33.33	30.19	35.02	29.15	35.67	34.48	34.85	37.81	35.14	33.05	34.67	35.32	34.43	30.92	50.16	37.22	38.55	34.91	34.73	38.96	40	35.51	44.92	38.82	42.98	42.41	42.04	42.41	34.15	100
HvSRP4-5	44	71	43	42	65	48	37.2	36.16	33.74	40.79	34.5	33.09	34.76	32.78	36.31	37.31	37.8	38.19	37.26	36.6	35.91	35.29	38.76	31.05	50	34.86	36.6	34.99	35.22	38.29	39.61	37.89	48.57	41.5	48.63	44.8	42.65	44.8	33.69	72.64	100
HvSRP4-6	42	40	42	40	38	40	53.38	45.62	44.98	50.67	41.54	38.38	42.3	35.83	42.2	40.52	43.08	44.23	43.38	45.31	46.11	43.05	47.4	50.7	38.38	49.26	36.36	32.51	41.87	67.16	52.29	52.87	39.55	33.57	40.88	45.7	42.46	45.7	41.26	39.88	39.63	100
HvSRP4-7	72	48	72	70	45	52	42.59	41.42	37.55	44.87	41.85	39.11	43.18	36.82	42.07	42.24	43.54	38.78	40.3	41.05	42.13	40.34	41.26	36.22	41.33	44.29	38.96	35.51	42.96	41.6	42.91	40.59	48.91	42.47	66.3	71.3	71.31	71.3	43.51	43.14	47.62	42.59	100
HvSRP5-1	71	45	73	65	42	49	39.76	40.08	36.24	38.36	41.5	38.53	40.56	33.74	41.02	40.61	44.14	38.72	38.31	39.07	40.17	38.81	38.43	33.33	40.39	41.18	43.71	39	41.41	39.24	42	37.01	47.49	38.19	70.33	70.91	69	70.91	40.49	41.05	44.75	40.62	66.15	100
HvSRP5-2	71	44	74	68	41	45	40.63	39.94	36.07	39.47	39.31	38.71	43.32	34.07	39.57	38.18	40.15	39.53	37.6	38.49	39.5	39.3	39.29	33.16	40.58	39.26	43.05	36.13	39.34	39.01	42.8	38.16	44.01	38.19	69.23	72.4	68.61	72.4	42.55	39.62	43.2	39.27	68.13	92.31	100
HvSRP5-3	41	40	41	41	40	38	34.43	34.07	35.67	36.49	30.43	31.15	30.51	55.62	61.17	61.58	61.17	38.65	38.07	40.97	37.95	34.5	37.3	30.95	35.56	35.88	39.61	34.21	68.62	38.18	38.1	35.68	36.41	32.41	39.34	38.89	38.82	38.89	30.11	31.03	38.38	38.17	40.44	39.44	41.11	100
HvSRP5-4	40	37	39	39	36	36	38.1	35.85	34.82	38.46	31.35	31.18	33.42	55.86	63.3	61.62	62.41	38.89	36.19	40.4	40.17	34.28	37.72	35.53	34.59	37.81	39.49	35.02	65.5	37.6	37.5	38.89	35.81	30.82	40.66	40.55	38.48	40.55	32.89	32.89	36.12	41.56	41.64	40.87	38.68	67.89	100
HvSRP6-1	42	37	41	40	36	36	38.56	37.39	34.69	38.16	30.16	30.8	33.24	55.26	62.83	62.75	64.07	38.64	36.19	39	38.48	35	37.65	33.84	35.33	38.17	38.56	35.7	67.49	36.19	37.45	38.56	35.9	30.56	39.23	42.79	40.92	42.79	34.68	33.66	35.6	39.69	44.57	41.11	39.95	69.52	70	100
HvSRP6-2	39	37	39	39	37	38	39.3	37.46	35.1	35.06	31.88	30.36	32.79	54.66	62.73	61.39	63.81	35.96	35.08	40.67	39.04	35.44	36.9	34.2	35.5	35.83	37.66	33.17	67.07	36.03	38.67	40.58	37.6	34.48	39.34	40.09	38.35	40.09	34.42	34.1	35.31	39.22	41.26	40.32	39.05	67.02	71.33	70.66	100
HvSRP6-3	42	40	42	40	37	39	53.32	45.41	45.56	50	40.99	37.68	41.62	35.54	41.4	39.52	42.55	43.5	43.01	45.45	46.09	43.05	46.96	51.96	37.96	48.08	35.95	32.82	41.62	69.31	51.72	53.18	39.03	34.27	40.88	44.8	41.97	44.8	41.71	40.06	39.37	95.05	42.38	40.39	39.47	37.3	41.38	40.16	40.05
HvSRP7-1	42	37	43	43	36	36	45.71	45.98	43.04	59.21	41.76	42.59	42.77	35.47	34.88	37.58	38.37	57.72	54.94	51.02	50	51.68	52.91	34.85	39.16	57.76	37.74	34.83	36.69	44	51.67	41.95	39.41	33.79	41.51	41.54	40.15	41.54	40.24	33	37.28	47.09	42.01	38.18	38.79	35.98	33.14	35.09	33.14
HvSRP7-2	39	49	40	40	46	45	35.73	34.43	30.61	42.67	36.76	32.86	35.11	33.15	36.83	38.24	37.14	37.03	33.78	35.22	34.34	31.8	36.04	26.7	52.69	35.26	33.55	33.33	37.09	34.38	36.22	34.88	44.8	39.86	42.54	38.46	39.18	38.46	33.59	47.08	48.83	34.49	40.44	38.13	39.69	36.96	35.06	33.69	35.43
[truncated: 3 more columns]
